# Supplementary material for: Assessment of Genetic Diversity for Drought, Heat and Combined Drought and Heat Stress Tolerance in Early Maturing Maize Landraces
Source: Plants (Basel). 2019 Nov 17;8(11):518. doi: 10.3390/plants8110518 (PMC6918211; doi:10.3390/plants8110518)
Supplement: Supplementary file 1 [file plants-08-00518-s001.zip]

Archive with 5 entries (4 files):
- 616166supp/
- 616166supp/Supplementary Table S1.docx
- 616166supp/Supplementary Table S2.docx
- 616166supp/Supplementary Table S3.docx
- 616166supp/Supplementary Table S4.docx
